# Supplementary material for: Seven-Channel Polyethersulfone Hollow-Fiber Membrane Preparation with Vapor-Induced Phase Separation
Source: Membranes (Basel). 2025 Jun 10;15(6):175. doi: 10.3390/membranes15060175 (PMC12194855; doi:10.3390/membranes15060175)
Supplement: Supplementary file 1 [file membranes-15-00175-s001.zip]

Archive with 1 entries (1 files):
- membranes-3637447-supplementary.pdf
